# Supplementary material for: Personalized Physical Activity Programs for the Management of Knee Osteoarthritis in Individuals with Obesity: A Patient-Centered Approach
Source: Diseases. 2023 Dec 14;11(4):182. doi: 10.3390/diseases11040182 (PMC10742871; doi:10.3390/diseases11040182)
Supplement: Supplementary file 1 [file diseases-11-00182-s001.zip]

Archive with 1 entries (1 files):
- diseases-2735239-supplementary.pdf
